# Supplementary material for: A calibration of nucleic acid (PCR) by antibody (IgG) tests in Germany: the course of SARS-CoV-2 infections estimated
Source: Front Epidemiol. 2025 Oct 13;5:1592629. doi: 10.3389/fepid.2025.1592629 (PMC12554765; doi:10.3389/fepid.2025.1592629)
Supplement: Supplementary file 1 [file Datasheet1.zip]

Archive with 11 entries (10 files):
- Supplement/
- Supplement/IgG_ALM.txt
- __MACOSX/Supplement/._IgG_ALM.txt
- Supplement/three_weeks.txt
- __MACOSX/Supplement/._three_weeks.txt
- Supplement/ALM_GmbH_screen_shot_IgGAntikoerpertests_20211020.png
- __MACOSX/Supplement/._ALM_GmbH_screen_shot_IgGAntikoerpertests_20211020.png
- Supplement/PCR_ALM.txt
- __MACOSX/Supplement/._PCR_ALM.txt
- Supplement/ALM-Daten_IgG_und_PCR_Corona-Diagnostik_Insights.pdf
- __MACOSX/Supplement/._ALM-Daten_IgG_und_PCR_Corona-Diagnostik_Insights.pdf
