# Supplementary material for: A calibration of nucleic acid (PCR) by antibody (IgG) tests in Germany: the course of SARS-CoV-2 infections estimated
Source: Front Epidemiol. 2025 Oct 13;5:1592629. doi: 10.3389/fepid.2025.1592629 (PMC12554765; doi:10.3389/fepid.2025.1592629)
Supplement: Supplementary file 1 [file Datasheet1.zip › Supplement/IgG_ALM.txt]

#cweek	year	tests	positiv
14	2020	16639	665
15	2020	23661	1090
16	2020	34282	1920
17	2020	56297	4649
18	2020	48147	4453
19	2020	62178	5552
20	2020	74786	5904
21	2020	57844	4091
22	2020	73617	5397
23	2020	46748	3484
24	2020	48509	3575
25	2020	56316	3842
26	2020	55801	3815
27	2020	54576	3433
28	2020	46608	2948
29	2020	36808	2624
30	2020	31472	2349
31	2020	27553	2342
32	2020	27715	2322
33	2020	26189	2225
34	2020	23171	2190
35	2020	23004	2141
36	2020	21882	1940
37	2020	19934	1849
38	2020	18771	1742
39	2020	19092	1855
40	2020	18276	1908
41	2020	18422	2117
42	2020	17524	2315
43	2020	19106	3024
44	2020	22058	3256
45	2020	24394	3336
46	2020	29547	4015
47	2020	28410	4716
48	2020	29850	5535
49	2020	29598	6635
50	2020	36662	7987
51	2020	42664	10292
52	2020	23235	5749
53	2020	12147	3216
01	2021	37074	10580
02	2021	52658	15252
03	2021	54373	16593
04	2021	49939	16174
05	2021	46819	15587
06	2021	41779	14720
07	2021	41647	15470
08	2021	51941	21975
09	2021	57356	21522
10	2021	58010	22343
11	2021	59677	23176
12	2021	61096	24677
13	2021	41280	17096
14	2021	43280	18715
15	2021	72058	33161
16	2021	80120	37235
17	2021	85153	40917
18	2021	111332	52816
19	2021	91914	42397
20	2021	112577	54636
21	2021	71153	36178
