# Supplementary material for: A calibration of nucleic acid (PCR) by antibody (IgG) tests in Germany: the course of SARS-CoV-2 infections estimated
Source: Front Epidemiol. 2025 Oct 13;5:1592629. doi: 10.3389/fepid.2025.1592629 (PMC12554765; doi:10.3389/fepid.2025.1592629)
Supplement: Supplementary file 1 [file Datasheet1.zip › Supplement/three_weeks.txt]

9	2020	1	0.005
8	2020	1	0.02
10	2020	1	0.035
