# Supplementary material for: A calibration of nucleic acid (PCR) by antibody (IgG) tests in Germany: the course of SARS-CoV-2 infections estimated
Source: Front Epidemiol. 2025 Oct 13;5:1592629. doi: 10.3389/fepid.2025.1592629 (PMC12554765; doi:10.3389/fepid.2025.1592629)
Supplement: Supplementary file 1 [file Datasheet1.zip › Supplement/PCR_ALM.txt]

#cweek	year	tests	positiv
11	2020	106793	5549
12	2020	267329	18076
13	2020	320784	28473
14	2020	335410	30568
15	2020	294816	24062
16	2020	268095	18338
17	2020	292472	14878
18	2020	271137	10449
19	2020	329912	8702
20	2020	364716	6185
21	2020	296634	4362
22	2020	342170	3625
23	2020	279842	2457
24	2020	278410	2295
25	2020	334679	4656
26	2020	406699	3219
27	2020	445989	2541
28	2020	459145	2656
29	2020	488457	3089
30	2020	493221	3974
31	2020	531156	5219
32	2020	656051	6692
33	2020	758975	7490
34	2020	890074	7813
35	2020	981556	7072
36	2020	943908	6912
37	2020	1017742	8999
38	2020	966252	11761
39	2020	1053403	13125
40	2020	1000751	16574
41	2020	1079701	26971
42	2020	1101715	40245
43	2020	1236881	70127
44	2020	1441156	104663
45	2020	1446305	115971
46	2020	1268659	116510
47	2020	1254799	124582
48	2020	1235607	116449
49	2020	1205081	125643
50	2020	1323223	155222
51	2020	1472985	174009
52	2020	976231	128600
53	2020	721463	118645
01	2021	1062585	145358
02	2021	1056969	113893
03	2021	993304	99716
04	2021	982605	87148
05	2021	948114	75094
06	2021	902494	61270
07	2021	934350	60411
08	2021	991290	64644
09	2021	1021024	64981
10	2021	1090422	77646
11	2021	1197244	98858
12	2021	1280887	121982
13	2021	1050115	118945
14	2021	1002140	128098
15	2021	1174745	149450
16	2021	1231540	163188
17	2021	1186224	138538
18	2021	1093071	117596
19	2021	933064	82176
20	2021	1073794	64513
21	2021	800817	35629
22	2021	771916	25062
23	2021	715763	17579
24	2021	647016	9720
25	2021	619347	6290
26	2021	613929	5067
27	2021	520278	5968
28	2021	529185	9006
29	2021	519262	12512
30	2021	513739	15787
31	2021	503716	20568
32	2021	505897	31367
33	2021	615950	49893
34	2021	756367	64956
35	2021	832785	75977
36	2021	882667	74019
37	2021	858779	67551
38	2021	844379	57202
39	2021	847414	57656
40	2021	897039	59190
41	2021	792286	66583
42	2021	848234	94253
43	2021	1089095	134602
44	2021	1101534	178909
45	2021	1535167	265514
46	2021	1754949	349162
47	2021	1838396	389421
48	2021	1802201	377613
49	2021	1634885	323286
50	2021	1472884	273363
51	2021	1172972	192428
52	2021	897803	196528
01	2022	1400039	327911
02	2022	1955439	486319
03	2022	2406842	785578
04	2022	2438622	1002149
05	2022	2477154	1117950
06	2022	2366691	1054238
07	2022	2048786	950651
08	2022	1885655	860287
09	2022	1757935	912126
10	2022	2169679	1169373
11	2022	2357599	1329718
12	2022	2214146	1240301
13	2022	1859391	978181
14	2022	1462201	735663
15	2022	1073894	599490
16	2022	986930	515818
17	2022	1013650	435685
18	2022	826652	357096
19	2022	742003	297462
20	2022	621111	211331
21	2022	457523	139111
22	2022	552815	190954
23	2022	582024	253816
24	2022	647595	310982
25	2022	821914	434034
26	2022	840645	462566
27	2022	868636	480479
28	2022	909992	520429
29	2022	837069	467665
30	2022	691116	352181
31	2022	580892	266943
32	2022	531199	224611
33	2022	492419	197455
34	2022	467647	169686
35	2022	455290	155168
36	2022	466209	155960
37	2022	491712	173991
38	2022	577011	226234
39	2022	724802	355740
40	2022	814569	458273
41	2022	849876	452945
42	2022	755050	378479
43	2022	599125	263145
44	2022	469639	172714
45	2022	469072	144766
46	2022	449327	125881
47	2022	453178	128405
48	2022	463556	139105
49	2022	471255	150517
50	2022	470027	160065
51	2022	413283	164541
52	2022	284371	104691
01	2023	329182	91056
02	2023	300061	62183
03	2023	265587	48174
04	2023	282832	57622
